# Supplementary material for: Design of Microbial Consortia Based on Arbuscular Mycorrhizal Fungi, Yeasts, and Bacteria to Improve the Biochemical, Nutritional, and Physiological Status of Strawberry Plants Growing under Water Deficits
Source: Plants (Basel). 2024 Jun 4;13(11):1556. doi: 10.3390/plants13111556 (PMC11175115; doi:10.3390/plants13111556)
Supplement: Supplementary file 1 [file plants-13-01556-s001.zip]

Archive with 1 entries (1 files):
- plants-3018228-supplementary.pdf
